# Supplementary material for: Editorial: Repurposed Drugs Targeting Cancer Signaling Pathways: Clinical Insights to Improve Oncologic Therapies
Source: Front Oncol. 2021 Jun 23;11:713040. doi: 10.3389/fonc.2021.713040 (PMC8269316; doi:10.3389/fonc.2021.713040)
Supplement: Supplementary file 1 [file Table_1.xlsx]

## Sheet: SearchResults
Supplementary File 1. Clinical Trials focused on drug repurposing in cancer
Rank	Title	Status	Study Results	Conditions	Interventions	Start Date	Locations	URL
1	Study of a Propranolol (HEMANGIOL¬Æ) and Oral Metronomic Vinorelbine (NAVELBINE¬Æ) Combination for Children and Teenagers With Refractory/Relapsing Solid Tumors	Unknown status	No Results Available	Pediatric Cancer	Drug: administration of a propranolol (HEMANGIOL¬Æ) and oral metronomic vinorelbine (NAVELBINE¬Æ) combination	2017	Assistance Publique H√¥pitaux de Marseille, Marseille, France	https://ClinicalTrials.gov/show/NCT02897986
2	Drug Repurposing for the Prevention of Chemotherapy-induced Peripheral Neuropathy (CIPN)	Recruiting	No Results Available	Chemotherapy-induced Peripheral Neuropathy	Drug: Metformin|Drug: Placebo	2020	Cairo University, Cairo, Egypt	https://ClinicalTrials.gov/show/NCT04780854
3	A Phase I Trial of Nelfinavir (Viracept ) in Adults With Solid Tumors	Completed	No Results Available	Solid Tumors	Drug: Nelfinavir|Drug: Nelfinavir Mesylate	2006	National Institutes of Health Clinical Center, 9000 Rockville Pike, Bethesda, Maryland, United States	https://ClinicalTrials.gov/show/NCT01445106
4	Repurposing Metformin as Anticancer Drug: in Advanced Prostate Cancer	Unknown status	No Results Available	Prostate Cancer	Drug: Metformin	2017	Mansoura university, Mansourah, Egypt	https://ClinicalTrials.gov/show/NCT03137186
5	The Drug Rediscovery Protocol (DRUP Trial)	Recruiting	No Results Available	Cancer|Tumors|Neoplasm|Neoplasia	Drug: Panitumumab|Drug: Olaparib|Drug: Dabrafenib|Drug: Nilotinib|Drug: Trametinib|Drug: Erlotinib|Drug: Trastuzumab and Pertuzumab (combination treatment)|Drug: Vemurafenib and Cobimetinib (combination treatment)|Drug: Vismodegib|Drug: Regorafenib|Drug: Nivolumab|Drug: Afatinib|Drug: Dabrafenib and trametinib|Drug: Ribociclib|Drug: Lenvatinib|Drug: Pembrolizumab|Drug: Durvalumab|Drug: Rucaparib|…	2016	Meander Medical Center, Amersfoort, Utrecht, Netherlands|Noordwesr ziekenhuis Alkmaar (NWZ), Alkmaar, Netherlands|Ziekehuisgroep Twente, Almelo, Netherlands|Netherlands Cancer Institute, Amsterdam, Netherlands|VUMC, Amsterdam, Netherlands|Amsterdam UMC, Amsterdam, Netherlands|Onze Lieve Vrouwe Gasthuis (OLVG), Amsterdam, Netherlands|Gelre ziekehuizen, Apeldoorn, Netherlands|Rijnstate, Arnhem, Net…	https://ClinicalTrials.gov/show/NCT02925234
6	Phase IIb Randomised Trial of ATRA in a Novel Drug Combination for Pancreatic Cancer	Not yet recruiting	No Results Available	Pancreatic Cancer	Drug: ATRA|Drug: Gemcitabine|Drug: nab-paclitaxel	2020		https://ClinicalTrials.gov/show/NCT04241276
7	To Study the Effects of Addition of Mebendazole to Lenvatinib in Cirrhotics With Advanced Hepatocellular Carcinoma.	Recruiting	No Results Available	Hepatocellular Carcinoma|Liver Cirrhosis	Drug: Lenvatinib|Drug: Mebendazole|Other: Placebo	2020	Institute of Liver & Biliary Sciences, New Delhi, Delhi, India	https://ClinicalTrials.gov/show/NCT04443049
8	Repurposing Chlorpromazine in the Treatment of Glioblastoma	Recruiting	No Results Available	Glioblastoma Multiforme|MGMT-Unmethylated Glioblastoma	Drug: Chlorpromazine Pill	2019	Regina Elena Cancer Institute, Roma, Lazio, Italy|Carlo Besta Neurological Institute, Milano, Lombardia, Italy|Istituto Oncologico Veneto, Padova, Veneto, Italy	https://ClinicalTrials.gov/show/NCT04224441
9	Stromal TARgeting for PAncreatic Cancer (STAR_PAC)	Completed	No Results Available	Pancreatic Adenocarcinoma	Drug: ATRA|Drug: Gemcitabine|Drug: Nab-paclitaxel	2016	Cambridge University Hospitals NHS Foundation Trust, Cambridge, United Kingdom|Barts and The London NHS, St Bartholomew's Hospital, London, United Kingdom|Guy's and St Thomas' NHS Foundation Trust, London, United Kingdom|Imperial College NHS Trust, London, United Kingdom	https://ClinicalTrials.gov/show/NCT03307148
10	Study Evaluating the Biologic Activity of Guanabenz in Bone Metastasis	Terminated	Has Results	Bone Cancer|Metastasis	Drug: Guanabenz acetate	2015	Indiana University Health Hospital, Indianapolis, Indiana, United States|Indiana University Melvin and Bren Simon Cancer Center, Indianapolis, Indiana, United States|Sidney & Lois Eskenazi Hospital, Indianapolis, Indiana, United States|Spring Mill Medical Center, Indianapolis, Indiana, United States	https://ClinicalTrials.gov/show/NCT02443103
11	Repurposing Metformin as a Leukemia-preventive Drug in CCUS and LR-MDS	Not yet recruiting	No Results Available	Preleukemia|Myelodysplastic Syndromes|Cytopenia	Drug: Metformin	2021	Rigshospitalet, Copenhagen, Copenhagen N, Denmark	https://ClinicalTrials.gov/show/NCT04741945
12	Study of a Propranolol (HEMANGIOL¬Æ) and Oral Metronomic Vinorelbine (NAVELBINE¬Æ) Combination for Children and Teenagers With Refractory/Relapsing Solid Tumors	Unknown status	No Results Available	Pediatric Cancer	Drug: administration of a propranolol (HEMANGIOL¬Æ) and oral metronomic vinorelbine (NAVELBINE¬Æ) combination	2017	Assistance Publique H√¥pitaux de Marseille, Marseille, France	https://ClinicalTrials.gov/show/NCT02897986
13	A Phase I Trial of Nelfinavir (Viracept ) in Adults With Solid Tumors	Completed	No Results Available	Solid Tumors	Drug: Nelfinavir|Drug: Nelfinavir Mesylate	2006	National Institutes of Health Clinical Center, 9000 Rockville Pike, Bethesda, Maryland, United States	https://ClinicalTrials.gov/show/NCT01445106
14	The Drug Rediscovery Protocol (DRUP Trial)	Recruiting	No Results Available	Cancer|Tumors|Neoplasm|Neoplasia	Drug: Panitumumab|Drug: Olaparib|Drug: Dabrafenib|Drug: Nilotinib|Drug: Trametinib|Drug: Erlotinib|Drug: Trastuzumab and Pertuzumab (combination treatment)|Drug: Vemurafenib and Cobimetinib (combination treatment)|Drug: Vismodegib|Drug: Regorafenib|Drug: Nivolumab|Drug: Afatinib|Drug: Dabrafenib and trametinib|Drug: Ribociclib|Drug: Lenvatinib|Drug: Pembrolizumab|Drug: Durvalumab|Drug: Rucaparib|…	2000	Meander Medical Center, Amersfoort, Utrecht, Netherlands|Noordwesr ziekenhuis Alkmaar (NWZ), Alkmaar, Netherlands|Ziekehuisgroep Twente, Almelo, Netherlands|Netherlands Cancer Institute, Amsterdam, Netherlands|VUMC, Amsterdam, Netherlands|Amsterdam UMC, Amsterdam, Netherlands|Onze Lieve Vrouwe Gasthuis (OLVG), Amsterdam, Netherlands|Gelre ziekehuizen, Apeldoorn, Netherlands|Rijnstate, Arnhem, Net…	https://ClinicalTrials.gov/show/NCT02925234
15	Drug Repurposing for the Prevention of Chemotherapy-induced Peripheral Neuropathy (CIPN)	Recruiting	No Results Available	Chemotherapy-induced Peripheral Neuropathy	Drug: Metformin|Drug: Placebo	2020	Cairo University, Cairo, Egypt	https://ClinicalTrials.gov/show/NCT04780854
16	To Study the Effects of Addition of Mebendazole to Lenvatinib in Cirrhotics With Advanced Hepatocellular Carcinoma.	Recruiting	No Results Available	Hepatocellular Carcinoma|Liver Cirrhosis	Drug: Lenvatinib|Drug: Mebendazole|Other: Placebo	2020	Institute of Liver & Biliary Sciences, New Delhi, Delhi, India	https://ClinicalTrials.gov/show/NCT04443049
17	Repurposing Chlorpromazine in the Treatment of Glioblastoma	Recruiting	No Results Available	Glioblastoma Multiforme|MGMT-Unmethylated Glioblastoma	Drug: Chlorpromazine Pill	2019	Regina Elena Cancer Institute, Roma, Lazio, Italy|Carlo Besta Neurological Institute, Milano, Lombardia, Italy|Istituto Oncologico Veneto, Padova, Veneto, Italy	https://ClinicalTrials.gov/show/NCT04224441
18	Inhibiting Fatty Acid Synthase to Improve Efficacy of Neoadjuvant Chemotherapy	Completed	Has Results	Cancer of the Breast	Drug: Omeprazole	2015	Georgetown University, Washington, District of Columbia, United States|Washington Hospital, Washington, District of Columbia, United States|Indiana University Health North Hospital, Carmel, Indiana, United States|Indiana University Health Hospital, Indianapolis, Indiana, United States|Indiana University Health Melvin and Bren Simon Cancer Center, Indianapolis, Indiana, United States|Spring Mill M…	https://ClinicalTrials.gov/show/NCT02595372
19	PRIME: Pilot Study Evaluating Percutaneous Vaccination of BCG for Bladder Cancer	Completed	No Results Available	Bladder Cancer	Drug: Bacillus Calmette-Guerin (BCG)	2013	The University of Texas Health Science Center, San Antonio, Texas, United States	https://ClinicalTrials.gov/show/NCT02326168
20	Concurrent Radiotherapy and/or Cisplatin With or Without Celecoxib in Patients With Primary Oral Squamous Cell Carcinoma	Unknown status	No Results Available	Oral Squamous Cell Carcinoma	Drug: Celecoxib	2013	Department of Otolaryngology, Taichung, Taiwan	https://ClinicalTrials.gov/show/NCT02739204
21	Study to Evaluate Efficacy and Safety of Sunitinib in Renal Cell Carcinoma Progressed to 1L Immunotherapy Treatment.	Completed	No Results Available	Clear Cell Renal Carcinoma	Drug: Sunitinib	2017	ICO Duran i Reynals, L'Hospitalet de Llobregat, Barcelona, Spain|Hospital Universitari Vall d'Hebron, Barcelona, Spain|Hospital Cl√≠nic i Provincial de Barcelona, Barcelona, Spain|Complejo Hospitalario Regional Reina Sof√≠a, C√≥rdoba, Spain|Hospital Ram√≥n Y Cajal, Madrid, Spain|Hospital Universitario 12 de Octubre, Madrid, Spain|Centro Integral Oncologico Clara Campal, Madrid, Spain|MD Anderson …	https://ClinicalTrials.gov/show/NCT03066427
22	Hydralazine Valproate for Cervical Cancer	Unknown status	No Results Available	Metastatic Cervical Cancer	Drug: Hydralazine and magnesium valproate	2007	Instituto Nacional de Cancerologia, Mexico City, Distrito Federal, Mexico	https://clinicaltrials.gov/show/NCT00532818
23	Hydralazine Valproate for Ovarian Cancer	Unknown status	No Results Available	Ovarian cancer	Drug: Hydralazine and magnesium valproate	2007	Instituto Nacional de Cancerologia, Mexico City, Distrito Federal, Mexico	https://clinicaltrials.gov/show/NCT00533299
24	Hydralazine and Valproate Added to Chemotherapy for Breast Cancer	Terminated	Has Results	Locally Advanced Breast Cancer	Hydralazine and magnesium valproate administration	2006	Instituto Nacional de Cancerologia, Mexico City, Distrito Federal, Mexico	https://clinicaltrials.gov/show/NCT00395655
25	Completed A Phase II Study of Epigenetic Therapy to Overcome Chemotherapy Resistance in Refractory Solid Tumors	Completed	Has Results	Refractory Solid Tumors	Drug: Hydralazine and magnesium valproate	2006	Instituto Nacional de Cancerologia, Mexico City, Distrito Federal, Mexico	https://clinicaltrials.gov/show/NCT0040450
26	Ketorolac in Breast Cancer Surgery	Completed	Has Results	Curative Breast Cancer Surgery	Drug: Ketorolac 30 mg IV	2013	Cliniques universitaires Saint-Luc, Brussels, Belgium	https://clinicaltrials.gov/show/NCT01806259
n	Nitroglycerin in Non-small Cell Lung Cancer	Termited	Has Results	Non Small Cell Lung Cancer (NSCLC)	Drug: Nitroglycerin patch	2010	MAASTRO clinic. Maastricht, Netherlands	https://clinicaltrials.gov/show/NCT01210378
